# Supplementary material for: Brain-Wide Transgene Expression in Mice by Systemic Injection of Genetically Engineered Exosomes: CAP-Exosomes
Source: Pharmaceuticals (Basel). 2024 Feb 20;17(3):270. doi: 10.3390/ph17030270 (PMC10976217; doi:10.3390/ph17030270)
Supplement: Supplementary file 1 [file pharmaceuticals-17-00270-s001.zip]

Archive with 1 entries (1 files):
- pharmaceuticals-2759057-supplementary.pdf
